# Supplementary material for: Cross-cultural adaptation and measurement properties of the French version of the Trinity Amputation and Prosthesis Experience Scales—Revised (TAPES-R)
Source: PLoS One. 2020 Feb 21;15(2):e0229084. doi: 10.1371/journal.pone.0229084 (PMC7034834; doi:10.1371/journal.pone.0229084)
Supplement: S3 Data — (XLSX) [file pone.0229084.s003.xlsx]

## Sheet: Sheet1
ID	Gender	Age at amputation	Duration since amputation	Aetiology	Level of amputation	ABIS score	ABIS-R score	TAPES - item 1	TAPES - item 2	TAPES - item 3	TAPES - item 4	TAPES - item 5	TAPES - item 6	TAPES - item 7	TAPES - item 8	TAPES - item 9	TAPES - item 10	TAPES - item 11	TAPES - item 12	TAPES - item 13	TAPES - item 14	TAPES - item 15	TAPES - item 16	TAPES - item 17	TAPES - item 18	TAPES - item 19	TAPES - item 20	TAPES - item 21	TAPES - item 22	TAPES - item 23	TAPES - item 24	TAPES - item 25	TAPES - item 26	TAPES - item 27	TAPES - item 28	TAPES - item 29	TAPES - item 30	TAPES - item 31	TAPES - item 32	TAPES - item 33	TAPES - general adjustment	TAPES - social adjustment	TAPES - adjustment to limitations	TAPES - activity limitation	TAPES - aesthetic satisfaction	TAPES - functional satisfaction	TAPES - overall satisfaction	Diabetes	BPI, severity score
1	1	69.7714	5160	3	2	67	17	3	2	2	3	2	3	1	2	1	3	4	4	4	4	4	2	2	2	2	1	2	1	1	2	2	2	2	2	2	1	1	2	1	2.4	2	1	1.7	6	7	13	0	3.75
2	0	61.6865	6020	2	4	53	13	3	3	3	4	3	3	3	3	3	3	2	2	2	2	2	1	1	2	2	1	2	0	0	1	1	2	2	2	1	2	2	2	2	3.2	3	3	1.1	6	9	15	0	2.5
3	0	14.4641	18448	2	2	60	14	3	3	4	3	3	4	4	4	4	4	4	4	4	4	4	2	1	2	1	1	2	1	1	1	1	2	2	2	2	2	2	2	2	3.2	4	1	1.3	6	10	16	0	5.75
4	0	14.3628	3471	3	5	48.2353	11.6667	4	3	3	3	4	3	4	4	4	4	4	1	4	3	4	1	0	2	2	0	0	0	0	1	1	3	3	3	3	3	3	3	3	3.4	3.8	1.8	0.7	9	15	24	0	0
5	1	21.2813	2733	2	4	24	0	4	4	4	4	4	4	4	4	4	4	1	1	2	1	2	1	0	1	1	0	0	0	0	0	0	3	3	3	3	3		2	2	4	4	3.6	0.3	9	10	21.7143	0	0.75
6	0	32.9254	4573	2	2	33	7	4	4	3	3	4	4	3	4	3	3	3		1	1	2	1	1	1	1	0	1	0	0	1	0	3	3	3	3	3	3	3	3	3.6	3.4	3.25	0.6	9	15	24	0	0.75
7	0	61.1307	2373	1	4	49	9	4	3	3	3	3	4	1	3	1	4	4	2	4	4	4	2	1	2	2	1	1	1	1	1	2	2	2	2	2	2	2	2	2	3.2	2.6	1.4	1.4	6	10	16	1	3
8	0	49.1198	4405	2	4	41	9	3	3	3	3	3	4	4	4	4	4	4	2	4	4	3	1	0	1	1	0	0	0	0	1	1	3	3	3	2	2	3	2	2	3	4	1.6	0.5	9	11	20	0	2.75
9	0	21.6893	4475	2	4	72	21	3	3	2	3	3	1	2	2	2	2	3	2	4	4	3	1	1	2	2	1	1	0	0	2	1	2	2	2	2	3	3	3	2	2.8	1.8	1.8	1.1	6	13	19	0	1.5
10	0	45.2457	4538	2	2	87.2727	28	3	3	1	1	3	1	1	1	1	3	4	4	4	4	4	2	2	2	2	2	2		1	2	2	2	2	1	1		1	1	1	2.2	1.4	1	1.88889	5	4	10.2857	0	7.5
11	0	33.3799	4338	2	1	38	9	2	1	4	4	1	4	4	4	4	4	4	4	4	1	4	2	1	2	2	0	1	0	0	0	2	3	3	3	2	1	1	3	2	2.4	4	1.6	1	9	9	18	0	2.5
12	0	72.5257	911	2	4	68	19	3	3	3	3	4	4	4	4	3	4	4	3	4	4	4	2	1	2	2	0	1	0	0	2	2	3	3	3	3	3	2	3	3	3.2	3.8	1.2	1.2	9	14	23	0	2
13	0	50.0534	4013	3	4	34	5	4	4	4	4	4	4	4	4	4	4	3	3	4	3	3	2	1	2	2	1	2	1	0	2	2	3	3	3	3	3	3	3	3	4	4	1.8	1.5	9	15	24	0	0.25
14	0	36.9747	3471	3	5	70	21	3	2	2	3	3	4	4	4	4	3	4	4	4	4	4	2	2	2	2	1	2	2	1	2	2	2	2	2	1	1	2	2	1	2.6	3.8	1	1.8	6	7	13	0	5.25
15	0	48.3395	3794	2	4	24	2	4	4	4	4	4	4	2	4	3	4	1	1	2	3	1	1	0	1	1	0	0	0	0	1	0	3	3	3	3	3	3	3	3	4	3.4	3.4	0.4	9	15	24	1	1
16	0	69.1499	1331	1	4	35	6	3	3	3	3	3	2	2	2	2	2	2	2	2	2	2	2	2	2	2	2	2	2	2	2	2	2	2	2	2	2	2	2	2	3	2	3	2	6	10	16	1	3
17	0	57.3662	3168	2	3	40	9	4	4	4	4	4	4	4	4	4	4	3	3	4	2	3	1	1	2	1	1	1	0	0	0	1	2	3	2	3	3	2	3	3	4	4	2	0.8	7	14	21	0	0
18	0	76.4791	3138	1	2	99	28	1	1	1	1	1	2	2	3	1	1	4	4	4	4	4	2	2	2	2	2	2	2	2	2	2	2	2	2	2	1	2	1	1	1	1.8	1	2	6	7	13	0	7.75
19	1	52.5448	2835	1	3	71	21	3	3	3	4	3	2	2	2	2	2	2	3	2	2	2	2	1	2	2	1	2	2	1	1	0	2	2	2	2	2	2	2	2	3.2	2	2.8	1.4	6	10	16	0	0
20	0	24.3285	2608	2	2	41	8	4	3	3	3	3	4	4	4	4	3	3	2	4	4	4	2	0	2	1	0	1	0	0	0	1	3	3	3	3	3	3	3	3	3.2	3.8	1.6	0.7	9	15	24	0	0
21	0	57.2621	2667	2	3	57.7778	15.0769	4	4	3	3	3	3	3	3	3	3	4	4	4	4	4	2	2	2	2	1	0	0	0	1	2	2	2	2	2	3	3	3	2	3.4	3	1	1.2	6	13	19	1	2
22	0	78.9897	1993	1	4	58	17	4	4	3	2	4	3	4	3	3	3	4	4	3	4	3	2	2	2	2	2	1	1	1	2	2	3	3	3	2	3	3	3	3	3.4	3.2	1.4	1.7	9	14	23	1	0
23	0	42.8857	2425	2	2	43	11	3	3	3	3	3	2	4	4	3	2	2	3	3	3	3	2	1	2	1	1	1	0	0	0	0	2	2	2	3	3	3	3	3	3	3	2.2	0.8	6	15	21	0	1
24	0	58.7379	2304	1	3	72	23	2	3	3	2	3	2	3	2	1	2	1	3	4	3	4	2	2	2	2	1	1	0	0	1	0	2	2	2	2	2	2	2	2	2.6	2	2	1.1	6	10	16	1	6.75
25	0	34.7379	1289	2	2	41	10	3	3	4	3	3	4	4	4	3	3	3	2	3	3	3	2	1	2	0	0	1	0	0	1	1	1	2	2	2	1	2	2	2	3.2	3.6	2.2	0.8	5	9	14	0	2.5
26	0	59.6879	2210	1	4	64	14	3	3	3	4	3	4	4	4	4	3	3	3	3	3	3	2	1	2	2	1	1	0	0	1	1	3	3	3	3	3	3	3	3	3.2	3.8	2	1.1	9	15	24	0	3
27	0	39.5318	11508	2	5	38	8	3	4	4	3	4	4	4	4	4	4	3	1	2	2	2	1	0	1	0	0	0	0	0	0	1	2	2	2	1	2	2	2	2	3.6	4	3	0.3	6	9	15	0	3.5
28	1	52.6872	2093	1	5	48	11	1	1	1	1	1	1	3	3	3	1	1	1	1	1	1		2	2	2	2	2	2	2	1	2	2	2	2	2	2	2	2	2	1	2.2	4	1.88889	6	10	16	0	5
29	0	49.4319	2011	2	5	37	7	3	3	3	4	3	3	4	4	3	3	1	1	2	2	2	1	0	1	0	0	0	0	0	1	0	2	2	2	2	2	2	2	2	3.2	3.4	3.4	0.3	6	10	16	0	2.5
30	0	45.2868	3267	2	2	39	6	3	3	3	3	3	4	4	4	4	4	3	3	3	4	4	2	2	2	2	1	2	1	0	1	2	3	3	3	3	3	3	3	3	3	4	1.6	1.5	9	15	24	0	0
31	0	53.3607	1685	2	2	65	19	3	2	3	3	2	3	3	3	3	3	4	4	4	4	4	2	2	2	2	1	2	2	1	2	2	3	3	3	3	1	2	2	1	2.6	3	1	1.8	9	9	18	0	3.5
32	0	81.0103	1629	1	3	62.3529	17.8182	4	3	3	3	3	4	4	4	4	4	3	3	3	3	3	2	1	2	2	2	2		2			3	3	3	2	2	2	2	2	3.2	4	2	1.85714	9	10	19	0	2
33	0	59.321	1633	2	3	52	16	3	3	4	4	3	4	4	4	4	4	3	3	3	3	3	2	2	2	2	1	2	2	1	1	1	2	2	2	1	2	2	2	2	3.4	4	2	1.6	6	9	15	0	0.5
34	0	57.1745	6394	1	4	31.5789	3.23077	4	4	4	4	4	4	4	4	4	4	4	4	4	4	4	2	1	2	2	1	2	1	1	0	1	3	3	3	3	3	3	3	3	4	4	1	1.3	9	15	24	0	2.66667
35	0	65.4921	1265	1	4	48	11	3	4	3	3	4	4	4	4	4	4	3	4	3	4	3	2	2		1	1	1	0	0	0	1	3	3	3	2	2	2	2	1	3.4	4	1.6	0.888889	9	9	18	0	4
36	0	73.4648	609	1	4	67.0588	15.0769	4	4	4	4	4	3	3	3	2	3	4	3	4	4	3	2	2		2	2	2	2	1	2	2	3	3	3	2	3	3	3	2	4	2.8	1.4	1.88889	9	13	22	1	6.5
37	0	56.9665	1272	1	5	60	17	3	3	3	2	3	3	3	3	3	3	4	3	4	3	4	2	1	2	2	1	2	1	0	1	2	2	2	2	2	3	3	2	2	2.8	3	1.4	1.4	6	12	18	0	3
38	0	26.8145	1078	2	5	62	15	3	3	3	3	3	2	2	2	2	3	3	3	3	3	3	2	1	2	2	1	2	0	1	1	1	2	2	2	2	2	2	2	2	3	2.2	2	1.3	6	10	16	0	4.5
39	0	44.4244	215	2	3	43	12	3	3	3	3	2	4	4	4	4	2	3	3	3	3	4	1	2	2	1	1	2	1	0	1	1	2	2	2	2	1	1	2	2	2.8	3.6	1.8	1.2	6	8	14	0	3.25
40	0	55.7728	649	1	4	48	12	3	4	2	3	3	4	2	4	2	4	2	3	4	3	3	2	2	2	2	1	2	1	0	1	2	2	2	2	2	2	2	3	2	3	3.2	2	1.5	6	11	17	1	2.75
41	1	72.2382	504	3	1	53	15	3	3	3	3	2	3	3	4	3	3	4	4	4	3	4	2	2	2	2	2	2	2	1	2	2	2	2	2	1	2	2	1	1	2.8	3.2	1.2	1.9	6	7	13	1	2.5
42	0	61.9959	614	2	2	80	23	3	3	3	2	3	3	3	3	3	2	4	4	4	4	4	2	2	2	2	2	2	1	1	2	2	2	2	2	2	2	2	2	2	2.8	2.8	1	1.8	6	10	16	0	4
43	1	20.6653	11689	2	4	47	11	3	3	3	3	3	3	3	3	2	3	4	3	4	2	4	2	2	2	1	0	2	1	1	1	2	2	2	2	2	3	2	1	1	3	2.8	1.6	1.4	6	9	15	0	2.25
44	1	82.5572	208	1	4	63	17	4	3	3	4	3	3	4	4	3	3	3	3	3	3	3	2	2	2	2	0	2	1	0	1	1	2	2	2	2	3	2	2	2	3.4	3.4	2	1.3	6	11	17	0	5.5
45	1	57.1691	1150	2	3	73	23	4	4	4	3	4	3	3	3	3	3	3	3	3	3	3	2	0	2	2	0	0	0	0	1	1	2	2	2	2	3	2	2	2	3.8	3	2	0.8	6	11	17	0	0
46	1	17.7248	10428	2	2	33	4	4	3	4	3	3	4	4	4	4	3	2	3	3	2	2	1	0	2	0	0	0	0	0	0	0	3	2	3	3	2	3	2	2	3.4	3.8	2.6	0.3	8	12	20	0	3
47	0	64.2163	176	3	4	48	10	4	4	4	4	4	4	4	4	4	4	3	3	3	2	2	1	0	2	1	0	0	0	0	1	1	3	3	3	3	3	3	3	3	4	4	2.4	0.6	9	15	24	0	1.25
48	0	64.7091	2619	1	4	46	10	3	3	4	4	3	4	3	4	3	3	3	3	2	2	2	1	1	2	1	1	0	0	0	1	0	2	2	2	2	3	2	2	2	3.4	3.4	2.6	0.7	6	11	17	1	3.33333
49	0	58.2697	3166	1	4	57.6471	10.7692	4	4	4	4	4	2	4	4	3	3	2	2	3	3	3	2	1	1	1	1	1	1	0	0	0	2	2	2	2	3	2	2	2	4	3.2	2.4	0.8	6	11	17	1	1
50	0	65.9959	2892	1	4	86	25	3	2	3	3	3	3	2	3	3	3	4	2	3	4	3	2	1	2	2	1	2	2	1	0	2	2	2	2	1	1	2	1	2	2.8	2.8	1.8	1.5	6	7	13	1	4.75
51	0	83.0773	1108	1	2	60	15.2727	1	1	4		1				4		3	1		3										0	2									1.75	4	2.66667	1	0	0		1	4.75
52	0	63.3511	1820	1	4	30	2	4	4	4	4	4	4	4	4	4	4	3	1	3	3	3	2	0	1	2	0	0	0	0	1	0	3	3	3	3	3	3	3	3	4	4	2.4	0.6	9	15	24	1	0
53	1	15.2936	484	3	4	32	4	4	4	4	4	4	4	4	4	4	4	2	1	1	2	2	0	0	0	1	0	0	0	0	0	0	1	2	2	2	3	3	3	2	4	4	3.4	0.1	5	13	18	0	2.5
54	1	55.8193	1281	1	4	76	25	3	3	3	3	3	3	3	3	3	2	2	3	3	3	3	2	1	2	2	1	1	1	1	1	2	2	2	2	2	2	2	2	2	3	2.8	2.2	1.4	6	10	16	0	6.5
55	1	63.4251	1996	1	4	53	14	4	4	4	3	3	4	4	4	3	4	4	4	4	4	4	2	2	2	2	1	2	2	0	2	2	3	3	3	3	2	3	3	3	3.6	3.8	1	1.7	9	14	23	0	2.66667
56	0	65.7714	1127	1	3	55	14	4	3	4	3	4	4	3	4	3	3	3	3	3	2	3	2	1	2	1	1	2	1	0	1	1	2	3	2	2	3	2	2	2	3.6	3.4	2.2	1.2	7	11	18	0	3.5
57	0	57.7139	1595	1	4	60	16	4	3	3	3	4	3	3	3	3	3	3	3	3	4	4	2	1	2	2	1	2	1	0	2	2	3	2	2	2	3	3	3	3	3.4	3	1.6	1.5	7	14	21	1	0
58	0	75.0965	3127	1	3	62	18	3	4	4	3	4	3	3	3	3	3	4	4	4	4	4	2	1	2	2	0	2	1	0	1	1	2	2	2	3	2	2	2	2	3.6	3	1	1.2	6	11	17	0	3.75
59	0	66.078	1311	2	4	91	25	3	3	3	1	3	3	2	3	2	3	4	4	4	4	4	2	1	2	2	1	2	1	0	2	1	2	2	2	2	2	2	2	2	2.6	2.6	1	1.4	6	10	16	0	1.5
60	1	63.3484	1759	3	1	54.5455	10.8889	1	1	4	4	1		4	4	4	4				4		2	2	2	2	2	2	2	2	2	2	2	2	2	1	1			1	2.2	4	1	2	6	3	12	0	6.25
61	0	75.7919	1850	1	4	69	19	3	3	3	4	3	3	3	3	3	3	3	3	2	3	3	2	2	2	2	1	2	2	1	1		2	2	2	1	2	2	2	2	3.2	3	2.2	1.66667	6	9	15	1	1.25
62	0	68.4682	1218	1	2	38.6667	7.63636	3	3	3	3	3	3	3	3	3	3	3	3	3	3	3	2	2	2	2	1	2	2	2	2	2	2	2	2	2	2	2	2	2	3	3	2	1.9	6	10	16	0	0
63	1	74.3956	1743	1	5	74	22	4	4	4	4	4	4	4	4	4	4	3	3	3	3	3	1	1	2	1	1	1	1	1	1	1	2	2	2	2	2	2	2	2	4	4	2	1.1	6	10	16	1	1.75
64	1	67.0993	940	1	3	66.3158	22	3	3	3	3	3	3	3	3	3	3	3	3	3	3	3	2	1	2	2	0	0	1	2	1		2	2	2	2	2	2	2	2	3	3	2	1.22222	6	10	16	0	1.75
65	0	65.2485	1909	1	3	81	23	3	1	1	1	1	3	3	3	2	3	4	4	4	4	4	2	2	2	2	2	2	1	1	2	2	2	2	2	1	1	2	1	1	1.4	2.8	1	1.8	6	6	12	0	0
66	0	74.8693	2828	1	5	47	10	4	4	4	4	4	4	4	4	4	4	3	4	4	4	4	2	2	2	1	0	2	1	0	1	2	3	3	3	3	3	3	3	3	4	4	1.2	1.3	9	15	24	1	1
67	0	59.8741	2466	1	4	67	21	3	2	3	3	2	3	2	3	2	3	3	3	3	3	3	2	1	2	2	1	1	2	1	1	2	2	2	2	2	2	2	2	2	2.6	2.6	2	1.5	6	10	16	1	2
68	0	62.9322	1722	1	4	53	12	4	4	4	4	4	3	3	4	4	3	3	3	3	2	2	2	1	2	2	0	0	0	0	1	2	3	3	3	3	3	3	2	3	4	3.4	2.4	1	9	14	23	1	1.25
69	0	57.5387	3307	1	2	54.7368	15.0769	3	3		2		3	2	3	2	2	3	3	3	4	4	2	2	2	2	1	2	1	0	1	2									2.66667	2.4	1.6	1.5	0	0		0	3
70	0	89.0623	1948	1	4	62.3529	17.2308	3	3	2	3	3	4	4	4	4	4	3	4	4	4	4	2	1	2	2	1	0	0	0	2	2	2	2	2	2	3		2	1	2.8	4	1.2	1.2	6	8	16	0	6
71	0	62.3628	1408	1	4	66	17	3	3	3	3	3	3	4	4	3	3	3	3	3	3	3	1	1	2	1	0	1	0	0	1	1	1	1	1	1	2	1	1	1	3	3.4	2	0.8	3	6	9	0	3.5
72	1	65.3936	2078	3	3	36.25	4.66667	4	4	3	4	3	4	4	4	4	4	4	3	3	3	4	2	1	2	2	1	0	0	0	1	2	3	3	3	2	3	2	2	2	3.6	4	1.6	1.1	9	11	20	0	0.75
73	1	57.1609	1153	2	4	51	11	4	4	3	3	3	3	3	3	2	3	2	2		4	4	2	0	2	2	0	0	0	0	1	1	2	2	2	2	2	2	2	2	3.4	2.8	2	0.8	6	10	16	0	2
74	1	60.4736	2730	1	1	48	13	4	4	3	4	3	3	3	3	3	3	3	2	3	2	3	2	1	2	1	0	1	0	0	0		2	2	2	1	2	2	2		3.6	3	2.4	0.777778	6	7	14.8571	0	4
75	0	43.0308	2558	3	4	59	18	3	3	4	3	3	2	2	3	2	1	3	3	2	3	3	2	1	2	2	0	2	1	0	1	1	3	3	3	3	3	2	3	2	3.2	2	2.2	1.2	9	13	22	0	3
76	0	73.2731	1612	1	3	71	20	3	3	3	3	3	4	4	4	3	4	3	3	3	3	3	2	1		2	1	2	1	0	1	1	2	2	2	2	2	2	2	2	3	3.8	2	1.22222	6	10	16	0	1.5
77	1	67.102	1388	3	2	62.1053	16	3	2	2	3	3	4	4	4	4	4	3	3	4	3	3	2	2	2	2	1	2	1	1	1	1	2	2	2	2	3	3	2	1	2.6	4	1.8	1.5	6	11	17	0	9
78	1	56.7118	1393	1	3	39	8	3	4	4	4	4	4	4	4	4	4	4	3	3	2	4	2	1	2	2	0	1	0	0	0	1	2	2	2	2	3	2	3	3	3.8	4	1.8	0.9	6	13	19	1	0.75
79	1	84.0246	950	1	3	83	23	3	1	3	2	3	3	2	2	2	3	4	4	3	4	4	2	1	2	2	1	2	1	0	2	2	2	2	2	1	1	1	1	1	2.4	2.4	1.2	1.5	6	5	11	0	3.75
80	1	41.2594	1212	2	4	67	20	3	3	3	4	3	1	3	3	3	1	1	3	2	2	2	1	0	1	0	0	0	0	0	0	0	2	2	2	3	3	3	3	3	3.2	2.2	3	0.2	6	15	21	0	0.25
81	0	54.7817	1505	2	2	69.0909	21	3	3	3	3	3	1	3	1	2	2	1	1	4	4	4	2	2	2	1	1	1	1	1	1	1	2	2	1	2	2	2	2	2	3	1.8	2.2	1.3	5	10	15	0	7.75
82	0	70.4312	589	1	4	43	11	3	3	3	3	3	4	3	3	3	3	3	3	3	3	3	2	1	2	1	1	1	0	0	2	1	2	2	2	2	2	2	2	1	3	3.2	2	1.1	6	9	15	1	3.25
83	0	55.3046	2161	1	4	37	5	4	4	4	4	4	4	4	4	4	4	3	3	4	3	3	1	1	2	1	1	1	1	1	0	2	1	1	1	1	1	1	1	1	4	4	1.8	1.1	3	5	8	1	0.75
84	0	70.3381	954	1	4	41	10	4	4	4	4	4	4	4	4	4	4	3	3	3	3	3	1		2	1	1	1	0	0	0	1	2	2	2	2	3	3	2	2	4	4	2	0.777778	6	12	18	0	0.75
85	0	82.4914	2011	2	3	53	16	4	4	4	3	3	3	4	4	4	4	3	3	4	4	4	2	2	2	2	1	2	0	0	0	2	2	1	2	2	3	3	2	2	3.6	3.8	1.4	1.3	5	12	17	0	0.75
86	1	87.2854	810	1	4	92	27	2	2	2	1	2	3	3	3	3	3	2	2	2	2	2	2	2	2	2	2	2	2	1	2	2	2	2	2	2	2	2	1	1	1.8	3	3	1.9	6	8	14	1	4.5
87	0	75.4223	368	1	4	57	16	4	3	3	2	3	4	3	3	4	3	4	3	3	4	4	2	1	2	1	1	1	0	0	2	2	2	2	2	1	2	2	1	2	3	3.4	1.4	1.2	6	8	14	1	1.75
88	0	65.6838	1087	1	4	77	24	2	3	4	3	2	3	3	3	3	3	3	3	3	3	2	2	1	2	2	2	2	2	2	2	2	2	2	2	2	2	2	2	2	2.8	3	2.2	1.9	6	10	16	1	3
89	1	52.9829	1948	1	5	86	23	3	4	3	3	4	3	3	4	3	4	4	4	4	4	4	2	2	2	1	1	2	1	0	1	2	2	2	2	2	3	3	2	2	3.4	3.4	1	1.4	6	12	18	0	3.5
90	1	52.0767	1353	1	5	79	22	3	1	3	1	3	1	3	3	3	2	4	4	4	4	4	2	2	2	2	1	2	1	0	0	2	1	1	1	2	1	2	2	2	2.2	2.4	1	1.4	3	9	12	1	1.5
91	1	50.204	1380	2	3	61.0526	15	4	3	3	4	3	2	3	3	2	1	2	3	3	3	2	2	2	2	1	2	1	1	1	1	1	2	2	2	2	2	2	2	2	3.4	2.2	2.4	1.4	6	10	16	0	3
92	0	59.0637	43	1	2	84.2105	24.7692	3	3	2	1	1	3	2	3	2	3	3	2	3	3	4	2	2	2	2	1	2	2	2	2	2	2	1	2	1	2	2	1	1	2	2.6	2	1.9	5	7	12	1	8
93	0	60.3066	1185	1	4	86	25	2	2	2		2	2	2	2	2	2	4	4	4	4	4	2	2	2	2	2	2	2	2	2	2	1	1	1	2	2	2	1	1	2	2	1	2	3	8	11	1	2
94	0	70.1547	1792	1	2	83.75	22.4	2	2	3	1	1	4	4	4	4			4		4		2	2	2	2	2	2	2	2	0		2	3	3	3	1		1	1	1.8	4	1	1.77778	8	6	16	1	3.5
95	0	53.5003	1596	2	4	57.8947	11.8462	3	3	2	2	3	3	3	3	3	3	2	3	2	4	4	1	1	2	1	0	1	0	0	2	0	2	2	2	2	2	2	2	2	2.6	3	2	0.8	6	10	16	0	0
96	1	77.2786	1262	1	2	38.75	5.09091	4	4	4	4	4	4	4	3	3	3	3	3	3	3	3	2	2	2	2	1	2	2	2	2	2	2	2	2	2	2	2	2	2	4	3.4	2	1.9	6	10	16	1	9
97	0	65.6263	1153	1	4	57	15	4	3	4	4	4	4	4	4	3	4	4	4	4	4	4	2	1	2	2	1	2	1	0	1	2	2	2	2	2	1		1	1	3.8	3.8	1	1.4	6	5	12.5714	1	1.75
98	0	18.5955	2995	2	4	38	5	3	3	3	3	3	3	3	3	2	3	2	2	2	2	3	1	0	0	0	0	1	0	0	0	0	3	3	3	3	3	3	3	3	3	2.8	2.8	0.2	9	15	24	0	3.25
99	1	67.7536	2994	1	4	70	19	4	4	4	4	4	4	4	4	3	1	2	1	2	4	1	2	1	2	2	1	1	0	0	0	0	1	1	1	1	1	1	1	1	4	3.2	3	0.9	3	5	8	0	3.25
[truncated: 11 more columns]
